# Supplementary material for: A tutorial on individualized treatment effect prediction from randomized trials with a binary endpoint
Source: Stat Med. 2021 Aug 16;40(26):5961–81. doi: 10.1002/sim.9154 (PMC9291969; doi:10.1002/sim.9154)
Supplement: Supplementary file 1 — Appendix S1 Online Supporting Material [file SIM-40-5961-s001.zip]

Archive with 4 entries (4 files):
- allfunctions.RData
- CalibrationFigures.pdf
- sim9154-sup-0001-supinfo.pdf
- simulationScript.R
